# Supplementary material for: Homeostatic scaling is driven by a translation-dependent degradation axis that recruits miRISC remodeling
Source: PLoS Biol. 2021 Nov 23;19(11):e3001432. doi: 10.1371/journal.pbio.3001432 (PMC8610276; doi:10.1371/journal.pbio.3001432)
Supplement: S1 Data — (XLSX) [file pbio.3001432.s007.xlsx]

## Sheet: Fig 1B
		mEPSC Amplitudes from Lactacystin/Anisomycin treatments
		Vehicle	Lactacystin	Anisomycin	Lactacystin+Anisomycin
		11.7113	14.1677	5.89582	12.5128
		11.9744	11.7872	6.1825	12.5985
		12.3438	16.1916	6.25364	12.4366
		11.9332	13.4877	5.67187	12.6843
		12.1067	13.3057	6.24733	12.5339
		11.9514	12.7517	5.30714	12.9988
		11.8519	14.4294	5.68744	12.7001
		12.3686	16.4093	6.73148	12.5412
		11.4189	13.075	6.47559	12.4546
		11.7072	17.0576	5.60696	12.0555
		12.1594	14.1641	6.73596	12.6502
		11.7672	14.5673	5.98409	12.4427
		11.9582	15.4257	6.08295	12.6519
		11.7228		6.27375	12.2943
		12.1788			12.7652
Mean Avg		11.9436	14.3708	6.08118	12.5547
Standard Deviation		0.259664	1.54968	0.42083	0.216434
Standard Error		0.067045	0.429804	0.112471	0.055883

## Sheet: Fig 1C
		mEPSC Frequencies from Lactacystin/Anisomycin treatments
		Vehicle	Lactacystin	Anisomycin	Lactacystin+Anisomycin
		5.36153	7.20776	5.28418	5.33926
		4.99841	5.36343	5.92799	5.7209
		5.06431	7.39135	5.25299	5.30434
		4.97666	6.40228	5.27383	5.5516
		5.30586	4.95618	5.14582	6.00694
		4.53149	4.87963	4.80183	5.60082
		5.35998	5.44104	5.34888	5.69154
		4.71101	5.55736	5.39946	6.02144
		4.59757	7.45109	5.39701	5.41863
		5.06384	4.87009	5.41896	5.73998
		5.46567	8.25423	5.53401	5.95583
		5.55979	3.92533	5.00004	5.98211
		5.48343	5.79378	5.40041	5.80181
		4.77218		5.41406	6.52913
		5.3707			5.1239
Mean Average		5.10816	5.96104	5.32853	5.71922
Standard Deviation		0.338623	1.2782	0.257462	0.355223
Standard Error		0.0874322	0.35451	0.0688097	0.0917182

## Sheet: Fig 1E
		mEPSC Amplitudes from Bicuculline/Lactacystin/Anisomycin treatments
		Vehicle	Bicuculline	Bicuculline+Lactacystin	Bicuculline+Anisomycin	Bicuculline+Lactacystin+Anisomycin
		11.7113	6.09365	15.6612	6.26251	11.0957
		11.9744	6.32681	15.6725	6.09013	11.3261
		12.3438	6.17355	15.5193	6.36222	10.9309
		11.9332	6.3675	15.7871	6.3254	11.5532
		12.1067	5.98448	15.6437	6.29054	11.4768
		11.9514	6.28293	15.6039	6.28702	11.3364
		11.8519	6.44207	15.8147	6.11595	11.2898
		12.3686	6.05931	15.5098	5.96869	11.2961
		11.4189	6.19653	15.3298	6.25843	11.0751
		11.7072	5.85183	15.9682	6.28744	11.1595
		12.1594	6.09552	15.9168	6.30502	11.6238
		11.7672	6.32924	15.8177	6.02579	11.5595
		11.9582	6.53186	15.4407		11.7775
		11.7228	6.52403	15.6559		11.6333
		12.1788	6.31931	16.0597		11.4734
				15.8395
Mean Average		11.9436	6.23857	15.7025	6.21493	11.3738
Standard Deviation		0.259664	0.197079	0.198656	0.129377	0.23986
Standard Error		0.067045	0.0508855	0.0496639	0.0373479	0.0619315

## Sheet: Fig 1F
		mEPSC Frequencies from Bicucullin/Lactacystin/Anisomycin treatments
		Vehicle	Bicuculline	Bicuculline+Lactacystin	Bicuculline+Anisomycin	Bicuculline+Lactacystin+Anisomycin
		5.36153	5.27254	4.14638	5.87562	6.15744
		4.99841	5.01992	4.17929	6.09294	5.90793
		5.06431	5.69768	4.21971	6.08179	6.08277
		4.97666	5.57185	4.23135	6.10065	6.19299
		5.30586	5.28541	4.09245	5.83052	6.14852
		4.53149	5.38186	4.70292	6.09722	5.79828
		5.35998	5.47847	4.49351	6.02875	6.032
		4.71101	5.22328	4.3722	6.08024	5.97194
		4.59757	5.24926	4.60714	5.58154	6.31496
		5.06384	5.37009	4.10028	5.82504	6.21598
		5.46567	5.28384	4.30358	6.20803	6.10292
		5.55979	5.87948	4.31465	6.14158	5.98372
		5.48343	5.52784	4.05415		5.99122
		4.77218	5.63261	4.43171		5.69195
		5.3707	6.11373	4.25331		6.56198
				4.55434
Mean Average		5.10816	5.46586	4.31606	5.99533	6.07697
Standard Deviation		0.338623	0.281769	0.195345	0.179685	0.210533
Standard Error		0.0874322	0.0727524	0.0488362	0.0518705	0.0543594

## Sheet: Fig 2C
	sGluA1 intensities from Bicuculline/Lactacystin/Anismycin treatments
		Vehicle	Bicuculline	Bicuculiine+Lactacystin+Anisomycin
		100	52.231	58.3004
		100	29.2137	106.143
		100	57.6078	72.5021
		100	36.9862	100.116
		100	46.8484	82.5506
		100	47.5857	80.7308
		100	43.0228	171.924
		100	52.6404	143.544
		100	26.848	131.923
		100	58.6017	85.5854
		100	50.2172	83.8099
		100	22.5599	85.2653
		100	17.9201	101.571
		100	4.31658	120.019
		100	9.89242	405.693
		100	13.3718	296.01
		100	5.34896	364.283
		100	18.7318	114.66
		100	25.4174	178.292
		100	22.6179	167.842
		100	14.8092	104.336
		100	40.1129	153.543
		100	16.7008	79.2044
		100	73.7329	95.4704
		100	121.956	79.5539
		100	70.1349	97.3779
		100	86.2786	148.282
		100	74.2073	139.809
		100	84.7105	114.176
		100	38.2551	112.622
		100	45.7622	151.791
		100	77.916	54.1
		100	35.1957	106.199
		100	48.5436	164.761
		100	47.1667	154.946
		100	66.9485	129.221
		100	70.8832	140.425
		100	73.7693	148.798
		100	55.9995	32.9852
		100	27.273	83.9763
		100	47.5417	171.17
		100	66.3432	123.025
		100	92.0604	165.164
		100	64.3268	55.7384
		100	68.6895	146.065
		100	91.7203	0.126573
		100	65.525	32.9633
		100	66.3312	63.2172
		100	71.4511	38.3278
		100	1.76456	67.7422
		100	56.1517	79.2456
		100	65.1768	29.1528
		100	27.427	131.506
		100	38.6802	93.2002
		100	75.2857	66.6501
		100	58.0874	30.2
			46.8586	51.5482
Mean Average		100	49.3992	115.568
Standard Deviation		0	25.5042	72.0044
Standard Error		0	3.37812	9.53721

## Sheet: Fig 2D
	sGluA2 intensities from Bicuculline/Lactacystin/Anismycin treatments
		Vehicle	Bicuculline	Bicuculiine+Lactacystin+Anisomycin
		100	53.733	99.004
		100	47.8347	64.2994
		100	40.827	84.3346
		100	51.672	127.195
		100	16.3242	106.439
		100	61.0073	110.773
		100	0.19965	169.594
		100	50.4334	66.6577
		100	59.5379	50.0871
		100	70.5985	88.6945
		100	61.6229	62.8903
		100	25.0114	134.251
		100	24.8916	191.436
		100	23.7902	84.2219
		100	31.4377	126.454
		100	28.9829	59.6173
		100	14.7831	172.36
		100	28.5576	155.945
		100	79.5682	85.1165
		100	0.486434	54.3827
		100	47.6188	99.3126
		100	89.9315	123.809
		100	100.289	146.527
		100	69.8717	131.601
		100	127.139	149.505
		100	71.9791	245.228
		100	53.5496	66.3977
		100	67.8699	86.7598
		100	95.4573	78.8426
		100	98.8004	175.989
		100	110.484	111.004
		100	146.933
		100	138.37
		100	111.427
		100	107.355
		100	100.261
		100	67.0645
		100	156.003
		100	118.454
		100	100.472
		100	75.7262
		100	75.9054
		100	109.356
		100	58.8178
			151.562
			74.5801
			77.2251
			76.4843
			168.759
			92.8241
			88.8599
			55.159
			50.2299
			103.649
			49.7669
			141.092
			52.1637
			71.3279
			97.3446
			24.5753
			80.3498
			57.168
			71.7761
Mean Average		100	73.8942	113.185
Standard Deviation		0	38.5144	46.4334
Standard Error		0	4.85235	8.33969

## Sheet: Fig 2F
		mEPSC Amplitudes from Bicuculline/Lactacystin/Anisomycin/GluA23y treatments
		Vehicle+GluA23y	Bicuculline+GluA23y	Bicuculline+Lactacystin+Anisomycin+GluA23y	Lactacystin+Anisomycin+GluA23y
		10.1451	12.7601	10.5732	13.0758
		8.5406	11.139	11.8709	13.5878
		10.7748	13.0102	11.3301	11.314
		11.786	12.1996	11.5966	13.9425
		10.2443	10.2776	10.4757	10.7741
		10.8885	11.5769	11.194	13.084
		11.2834	12.3437	12.4944	10.6903
		11.2698	12.7493	13.6479	13.3421
		12.3855	12.9489	12.2681	12.7985
		9.58429	12.6561	10.0868	13.7239
		12.5058		11.2728	13.2159
		12.731		12.0308	13.806
					11.985
Mean Average		11.0116	12.1661	11.5701	12.7185
Standard Deviation		1.25665	0.898135	0.983576	1.14586
Standard Error		0.362763	0.284015	0.283934	0.317805

## Sheet: Fig 2G
	mEPSC Frequencies from Bicuculline/Lactacystin/Anisomycin/GluA23y treatments
		Vehicle+GluA23y	Bicuculline+GluA23y	Bicuculline+Lactacystin+Anisomycin+GluA23y	Lactacystin+Anisomycin+GluA23y
		7.10569	7.99812	7.39758	5.53415
		5.69304	7.45163	9.50157	5.17946
		5.4072	6.80439	7.87856	8.61661
		6.1125	8.29609	8.90796	7.85369
		6.16434	7.27324	8.14341	7.53815
		6.8597	7.14125	7.98079	7.33636
		7.48164	6.0463	9.3278	6.05331
		7.50694	8.03678	7.0043	7.00473
		7.55824	6.44658	7.54443	6.66082
		6.53409	8.09618	6.72342	7.27579
		6.43688		8.13677	6.40615
		6.72964		8.25413	8.99384
					5.82665
Mean Average		6.63249	7.35906	8.06673	6.94459
Standard Deviation		0.710256	0.761289	0.858074	1.15327
Standard Error		0.205033	0.240741	0.247705	0.319858

## Sheet: Fig 3H
		Polysome Activity Assay
		Polysome Fraction Num	(-) Epoxymycin	(+) Epoxymycin
		2	36470	15509
		4	12267.5	5324.5
		6	4233.5	2822
		8	5745.5	2802.5
		10	4793	1971
		12	4427	2070
		14	2801.5	3556.5

## Sheet: Fig 5E
Trim32 Expression in Polysomes from Vehicle/Bicuculline treated culture
		Vehicle-polysome	Bicuculline-polysome
	N1	100	199.698
	N2	100	223.795
	N3	100	201.556
Mean Average		100	208.35
Standard Deviation		0	13.4083
Standard Error		0	7.74127

[truncated: 31 more sheets: Fig 5F, Fig 6B, Fig 6C, Fig 6E, Fig 7B, Fig 7C, Fig 7E, Fig 7F, Fig 8B, Fig 8C, Fig 8E, Fig 8F, Fig 9B, Fig 9D, Fig 9F, Fig 9G, Fig 10B, Fig 10C, Fig 10E, Fig 10F …]
