# Supplementary material for: Homeostatic scaling is driven by a translation-dependent degradation axis that recruits miRISC remodeling
Source: PLoS Biol. 2021 Nov 23;19(11):e3001432. doi: 10.1371/journal.pbio.3001432 (PMC8610276; doi:10.1371/journal.pbio.3001432)
Supplement: S2 Data — (XLSX) [file pbio.3001432.s008.xlsx]

## Sheet: S1D Fig
	mEPSC Amplitudes following GluA23y treatment
		Vehicle	Vehicle+GluA23y
		11.7113	10.1451
		11.9744	8.5406
		12.3438	10.7748
		11.9332	11.786
		12.1067	10.2443
		11.9514	10.8885
		11.8519	11.2834
		12.3686	11.2698
		11.4189	12.3855
		11.7072	9.58429
		12.1594	12.5058
		11.7672	12.731
		11.9582
		11.7228
		12.1788
Mean Average		11.9436	11.0116
Standard Deviation		0.259664	1.25665
Standard Error		0.067045	0.362763

## Sheet: S1E Fig
	mEPSC Frequencies following GluA23y treatment
		Vehicle	Vehicle+GluA23y
		5.36153	7.10569
		4.99841	5.69304
		5.06431	5.4072
		4.97666	6.1125
		5.30586	6.16434
		4.53149	6.8597
		5.35998	7.48164
		4.71101	7.50694
		4.59757	7.55824
		5.06384	6.53409
		5.46567	6.43688
		5.55979	6.72964
		5.48343
		4.77218
		5.3707
Mean Average		5.10816	6.63249
Standard Deviation		0.338623	0.710256
Standard Error		0.0874322	0.205033

## Sheet: S3B Fig
Ago expression post Bicuculline treatment
		Vehicle	Bicuculline
	N1	100	100.955
	N2	100	91.232
	N3	100	103.308
	N4	100	91.1951
	Mean	100	96.6723
	Std Dev	0	6.37609
	Std Err	0	3.18804

## Sheet: S3D Fig
Trim32 expression post Lactacystin/Anisomycin treatment
		Vehicle	Lactacystin	Anisomycin	Lactacystin + Anisomycin
	N1	100	105.791	77.1853	112.489
	N2	100	101.961	76.6014	106.045
	N3	100	129.713	78.9501	100.174
	Mean	100	112.488	77.5789	106.236
	Std Dev	0	15.0394	1.22285	6.15991
	Std Err	0	8.68303	0.706011	3.55642

## Sheet: S3E Fig
MOV10 expression post Lactacystin/Anisomycin treatment
		Vehicle	Lactacystin	Anisomycin	Lactacystin + Anisomycin
	N1	100	104.553	72.7524	80.8071
	N2	100	100.619	71.7515	103.731
	N3	100	97.2864	71.0885	102.206
	Mean	100	100.82	71.8642	95.5811
	Std Dev	0	3.63752	0.837635	12.8174
	Std Err	0	2.10012	0.483609	7.40013

## Sheet: S4B Fig
sGluA1 intensities post MOV10 RNAi
	Control RNAi	MOV10 RNAi #1	MOV10 RNAi #2
	100	63.2332	137.895
	100	31.6892	25.8509
	100	27.5978	21.6885
	100	106.471	27.9307
	100	64.8322	47.6106
	100	35.826	67.5095
	100	52.6351	58.792
	100	68.1183	30.5369
	100	106.977	35.3395
	100	71.5126	32.0306
	100	44.8252	27.6832
	100	24.215	34.4603
	100	16.186	30.5909
	100	62.3199	38.2102
	100	63.532	23.6772
	100	34.2156	46.8964
	100	124.572	22.9603
	100	92.8596	32.9922
	100	131.164	37.1575
	100	98.3309	60.4649
	100	83.7808	42.384
	100	76.1046	29.2623
	100	18.7836	45.3003
	100	56.6894
	100	102.303
	100	30.3349
	100
	100
	100
	100
Mean	100	64.9657	41.6184
Std Dev	0	33.195	24.3559
Std Err	0	6.51008	5.07855
